# Supplementary material for: Cultivation of Cells in a Physiological Plasmax Medium Increases Mitochondrial Respiratory Capacity and Reduces Replication Levels of RNA Viruses
Source: Antioxidants (Basel). 2021 Dec 30;11(1):97. doi: 10.3390/antiox11010097 (PMC8772912; doi:10.3390/antiox11010097)
Supplement: Supplementary file 1 [file antioxidants-11-00097-s001.zip]

Archive with 1 entries (1 files):
- antioxidants-1512045-Supplementary V3 -2nd proof-AI.pdf
